# Supplementary material for: Rapamycin Modulates the Polarisation of CD4+ T Cells Towards TH1 Cells in Patients with Active Granulomatosis with Polyangiitis and Microscopic Polyangiitis
Source: J Clin Med. 2025 Dec 9;14(24):8720. doi: 10.3390/jcm14248720 (PMC12733731; doi:10.3390/jcm14248720)
Supplement: Supplementary file 1 [file jcm-14-08720-s001.zip]

Archive with 1 entries (1 files):
- jcm-3938011-supplementary.pdf
